# Supplementary material for: Abnormal triaging of misfolded proteins by adult neuronal ceroid lipofuscinosis-associated DNAJC5/CSPα mutants causes lipofuscin accumulation
Source: Autophagy. 2022 May 4;19(1):204–23. doi: 10.1080/15548627.2022.2065618 (PMC9809949; doi:10.1080/15548627.2022.2065618)
Supplement: Supplemental Material [file KAUP_A_2065618_SM0013.zip]

Archive with 2 entries (2 files):
- Table S1_revised_JL.xlsx
- Supplementary_materials_revised_0075R1_clean R3_JL.docx
